# Supplementary material for: Salivary proteomics in monitoring the therapeutic response of canine oral melanoma
Source: PLoS One. 2021 Aug 19;16(8):e0256167. doi: 10.1371/journal.pone.0256167 (PMC8376060; doi:10.1371/journal.pone.0256167)
Supplement: S1 Table — (XLSX) [file pone.0256167.s004.xlsx]

## Sheet: Sheet1
S1 Table - Common proteins found in all PreS samples
PREDICTED: LOW QUALITY PROTEIN: dynein heavy chain 7, axonemal [Loxodonta africana]
PREDICTED: protein FAM161B isoform X2 [Condylura cristata]
PREDICTED: LIM domain and actin-binding protein 1 isoform X2 [Odobenus rosmarus divergens]
PREDICTED: centrosome-associated protein 350 [Orcinus orca]
PREDICTED: LOW QUALITY PROTEIN: nucleosome assembly protein 1-like 4 [Microtus ochrogaster]
PREDICTED: peroxisomal multifunctional enzyme type 2 [Pteropus vampyrus]
PREDICTED: protein PBDC1 [Orycteropus afer afer]
PREDICTED: PDZ domain-containing protein MAGIX isoform X1 [Ochotona princeps]
inactive polypeptide N-acetylgalactosaminyltransferase-like protein 5 [Rattus norvegicus]
PREDICTED: DNA topoisomerase 2-alpha [Ochotona princeps]
PREDICTED: developmental pluripotency-associated protein 3-like [Ceratotherium simum simum]
PREDICTED: cytosolic carboxypeptidase 2 isoform X6 [Oryctolagus cuniculus]
PREDICTED: CASP8-associated protein 2 [Ictidomys tridecemlineatus]
PREDICTED: nebulette [Ornithorhynchus anatinus]
Poly(A)-specific ribonuclease PARN [Tupaia chinensis]
Collagen alpha-2(VI) chain [Cricetulus griseus]
hypothetical protein A6R68_18164 [Neotoma lepida]
PREDICTED: ribonuclease 7-like [Propithecus coquereli]
L-seryl-tRNA(Sec) kinase [Homo sapiens]
PREDICTED: transmembrane protease serine 11D [Orcinus orca]
PREDICTED: LOW QUALITY PROTEIN: acyl-coenzyme A synthetase ACSM3, mitochondrial [Myotis brandtii]
Primary ciliary dyskinesia protein 1 [Myotis davidii]
SAC3 domain-containing protein 1 [Myotis davidii]
PREDICTED: prosaposin [Ochotona princeps]
PREDICTED: PAB-dependent poly(A)-specific ribonuclease subunit PAN2 isoform X1 [Mustela putorius furo]
PREDICTED: LOW QUALITY PROTEIN: E3 ubiquitin-protein ligase TRIM68 [Nannospalax galili]
PREDICTED: acyl-CoA dehydrogenase family member 11 isoform X3 [Camelus bactrianus]
PREDICTED: uncharacterized protein LOC105978786 [Echinops telfairi]
hCG2043099, partial [Homo sapiens]
Tuftelin interacting protein 11 [Mus musculus]
PREDICTED: LOW QUALITY PROTEIN: nudC domain-containing protein 2 [Eptesicus fuscus]
Pleckstrin-likey domain-containing family A member 5, partial [Cricetulus griseus]
PREDICTED: napsin-A-like isoform X1 [Tupaia chinensis]
MEF2-activating motif and SAP domain-containing transcriptional regulator [Pteropus alecto]
hypothetical protein A6R68_13535, partial [Neotoma lepida]
PREDICTED: zinc finger protein 42 homolog [Carlito syrichta]
PREDICTED: prenylcysteine oxidase-like isoform X1 [Bos taurus]
PREDICTED: sialic acid-binding Ig-like lectin 10 [Erinaceus europaeus]
PREDICTED: cilia- and flagella-associated protein 221 [Dipodomys ordii]
PREDICTED: protein INCA1 [Orycteropus afer afer]
PREDICTED: membralin [Orcinus orca]
Receptor-type tyrosine-protein phosphatase gamma [Fukomys damarensis]
PREDICTED: proto-oncogene DBL isoform X1 [Ceratotherium simum simum]
PREDICTED: regulator of G-protein signaling 9 [Sorex araneus]
PREDICTED: reticulon-1 isoform X2 [Ochotona princeps]
hypothetical protein A6R68_00090 [Neotoma lepida]
PREDICTED: roundabout homolog 1 isoform X7 [Sus scrofa]
PREDICTED: cyclin-dependent kinase-like 4 [Condylura cristata]
neuronal cell adhesion molecule, partial [Bos taurus]
PREDICTED: phosphoglucomutase-like protein 5 [Monodelphis domestica]
PREDICTED: polypeptide N-acetylgalactosaminyltransferase 14 [Dasypus novemcinctus]
PREDICTED: fibrous sheath-interacting protein 1 isoform X5 [Rattus norvegicus]
PREDICTED: uncharacterized protein LOC108393822 isoform X3 [Manis javanica]
PREDICTED: metalloreductase STEAP3 [Saimiri boliviensis boliviensis]
serine/threonine-protein kinase WNK3 isoform 1 [Homo sapiens]
PREDICTED: uncharacterized protein LOC103889493 [Pongo abelii]
PREDICTED: LOW QUALITY PROTEIN: poly [ADP-ribose] polymerase 10 [Ornithorhynchus anatinus]
serum response factor-binding protein 1-like protein [Camelus ferus]
crumbs-like protein 2, partial [Homo sapiens]
PREDICTED: aryl hydrocarbon receptor repressor isoform X1 [Pan paniscus]
chromosome 6 open reading frame 118, isoform CRA_b, partial [Homo sapiens]
PREDICTED: uncharacterized protein LOC101143209, partial [Gorilla gorilla gorilla]
PREDICTED: storkhead-box protein 1 [Sus scrofa]
phosphatidylinositol 4-phosphate 3-kinase C2 domain-containing subunit gamma [Bos taurus]
PREDICTED: lysine-rich nucleolar protein 1 [Sorex araneus]
PREDICTED: protein HGH1 homolog [Peromyscus maniculatus bairdii]
PREDICTED: centrosomal protein of 120 kDa-like [Ornithorhynchus anatinus]
PREDICTED: E3 ubiquitin-protein ligase RNF213 [Ursus maritimus]
PREDICTED: LOW QUALITY PROTEIN: ras association domain-containing protein 10 [Ornithorhynchus anatinus]
PREDICTED: nebulin-related-anchoring protein isoform X1 [Erinaceus europaeus]
cytochrome p450, partial [Homo sapiens]
PREDICTED: gamma-butyrobetaine dioxygenase [Carlito syrichta]
PREDICTED: zinc finger protein 446 [Carlito syrichta]
PREDICTED: protein FAM135A isoform X7 [Ovis aries]
hypothetical protein H920_18735 [Fukomys damarensis]
PREDICTED: isthmin-1 [Callithrix jacchus]
PREDICTED: dynein heavy chain 6, axonemal [Echinops telfairi]
sodium:melibiose symporter [Sphingobium yanoikuyae]
Kazal-type trypsin inhibitor [mice, seminal vesicle, Peptide Partial, 29 aa]
inositol polyphosphate 5-phosphatase [Homo sapiens]
Caprin-2 [Heterocephalus glaber]
PREDICTED: RAD51-associated protein 2 [Canis lupus familiaris]
thioredoxin reductase 1 [Homo sapiens]
PREDICTED: LOW QUALITY PROTEIN: killin [Manis javanica]
RecName: Full=Rho guanine nucleotide exchange factor 25
PREDICTED: LOW QUALITY PROTEIN: calpain-1 catalytic subunit [Callithrix jacchus]
PREDICTED: dermatan-sulfate epimerase isoform X1 [Macaca mulatta]
PREDICTED: LOW QUALITY PROTEIN: golgin subfamily A member 6A [Gorilla gorilla gorilla]
PREDICTED: pentatricopeptide repeat domain-containing protein 3, mitochondrial [Trichechus manatus latirostris]
PREDICTED: LOW QUALITY PROTEIN: HAUS augmin-like complex subunit 8, partial [Microtus ochrogaster]
PREDICTED: taste receptor type 2 member 134 [Cricetulus griseus]
Fanconi anemia, complementation group F variant, partial [Homo sapiens]
PREDICTED: E3 ubiquitin-protein ligase BRE1A-like [Ornithorhynchus anatinus]
PREDICTED: 60S ribosomal protein L30-like [Odobenus rosmarus divergens]
von Willebrand factor D and EGF domain-containing protein [Myotis brandtii]
T calcium channel alpha 1G subunit variant 177 [Homo sapiens]
PREDICTED: LOW QUALITY PROTEIN: taste receptor type 1 member 1, partial [Pteropus vampyrus]
NAPRT1 protein [Homo sapiens]
hypothetical protein H920_04677 [Fukomys damarensis]
PREDICTED: protein Churchill-like [Otolemur garnettii]
TPA: zinc finger protein 553 [Bos taurus]
immunoglobulin G heavy chain variable region, partial [Homo sapiens]
PREDICTED: LOW QUALITY PROTEIN: complement factor H-like [Chrysochloris asiatica]
PREDICTED: growth/differentiation factor 7 [Ailuropoda melanoleuca]
PREDICTED: nucleosome-remodeling factor subunit BPTF [Sorex araneus]
apolipoprotein L1, partial [Homo sapiens]
PREDICTED: nesprin-4 [Ornithorhynchus anatinus]
PREDICTED: LOW QUALITY PROTEIN: uncharacterized protein LOC101100718 [Felis catus]
cytochrome b, partial (mitochondrion) [Laonastes aenigmamus]
DEP domain-containing protein 1B [Mus musculus]
PREDICTED: hemopexin [Felis catus]
PREDICTED: sushi, nidogen and EGF-like domain-containing protein 1 isoform X5 [Rousettus aegyptiacus]
PREDICTED: RNA pseudouridylate synthase domain-containing protein 1 [Sorex araneus]
PREDICTED: G patch domain-containing protein 3 [Felis catus]
Zinc finger protein 62 like protein [Tupaia chinensis]
cadherin, EGF LAG seven-pass G-type receptor 1 (flamingo homolog, Drosophila), isoform CRA_a [Homo sapiens]
PREDICTED: protein FAM149B1 isoform X1 [Canis lupus familiaris]
PREDICTED: LOW QUALITY PROTEIN: phytanoyl-CoA dioxygenase, peroxisomal, partial [Bos mutus]
sorting nexin 17 variant, partial [Homo sapiens]
PREDICTED: glycine--tRNA ligase [Jaculus jaculus]
gastrin-releasing peptide receptor, partial [Macaca mulatta]
PREDICTED: netrin-G1-like, partial [Physeter catodon]
PREDICTED: LOW QUALITY PROTEIN: uncharacterized protein LOC105987550 [Dipodomys ordii]
PREDICTED: maestro heat-like repeat-containing protein family member 1 isoform X1 [Propithecus coquereli]
PREDICTED: cilia- and flagella-associated protein 44 [Ceratotherium simum simum]
PREDICTED: carbohydrate sulfotransferase 2, partial [Sorex araneus]
RecName: Full=Hemoglobin subunit alpha-1
hydroxyacylglutathione hydrolase, mitochondrial [Bos taurus]
beta globin chain variant [Homo sapiens]
PREDICTED: serine/threonine-protein kinase Nek4 isoform X1 [Chlorocebus sabaeus]
PREDICTED: protocadherin beta-2-like [Monodelphis domestica]
PREDICTED: ankyrin repeat and BTB/POZ domain-containing protein BTBD11 [Ornithorhynchus anatinus]
