# Supplementary material for: Salivary proteomics in monitoring the therapeutic response of canine oral melanoma
Source: PLoS One. 2021 Aug 19;16(8):e0256167. doi: 10.1371/journal.pone.0256167 (PMC8376060; doi:10.1371/journal.pone.0256167)
Supplement: S2 Table — (XLSX) [file pone.0256167.s005.xlsx]

## Sheet: Sheet1
S2 Table - Common proteins found in all PostS samples
PREDICTED: spectrin beta chain, non-erythrocytic 4 [Echinops telfairi]
PREDICTED: golgin subfamily A member 2 [Sorex araneus]
PREDICTED: LOW QUALITY PROTEIN: zinc finger protein 678-like [Pan paniscus]
rCG27814, isoform CRA_d [Rattus norvegicus]
PREDICTED: olfactory receptor 9G1-like, partial [Bubalus bubalis]
PREDICTED: protein SOX-15 [Aotus nancymaae]
PREDICTED: A-kinase anchor protein 6-like, partial [Sus scrofa]
PREDICTED: voltage-dependent T-type calcium channel subunit alpha-1H, partial [Camelus bactrianus]
myosin phosphatase Rho-interacting protein [Bos taurus]
hypothetical protein A6R68_03545, partial [Neotoma lepida]
acrosin, partial [Cynocephalus volans]
PREDICTED: transaldolase [Chrysochloris asiatica]
28S ribosomal protein S34, mitochondrial [Rattus norvegicus]
PREDICTED: eukaryotic translation initiation factor 5B-like [Tursiops truncatus]
PREDICTED: single-pass membrane and coiled-coil domain-containing protein 2 [Erinaceus europaeus]
PREDICTED: LOW QUALITY PROTEIN: myosin-15 [Microcebus murinus]
PREDICTED: galactocerebrosidase isoform X1 [Papio anubis]
PREDICTED: cingulin [Cebus capucinus imitator]
PREDICTED: adenylosuccinate synthetase isozyme 2 [Chrysochloris asiatica]
PREDICTED: grainyhead-like protein 1 homolog [Condylura cristata]
PREDICTED: mannan-binding lectin serine protease 1 isoform X2 [Condylura cristata]
netrin-G2 precursor [Camelus ferus]
PREDICTED: tenascin isoform X1 [Oryctolagus cuniculus]
PREDICTED: charged multivesicular body protein 1a isoform X1 [Homo sapiens]
PREDICTED: cytochrome c oxidase subunit 6A1, mitochondrial [Macaca fascicularis]
hypothetical protein EGK_18190 [Macaca mulatta]
iodotyrosine deiodinase 1 precursor [Mus musculus]
Chromosome 17 open reading frame 70 [Homo sapiens]
