# Supplementary material for: Salivary proteomics in monitoring the therapeutic response of canine oral melanoma
Source: PLoS One. 2021 Aug 19;16(8):e0256167. doi: 10.1371/journal.pone.0256167 (PMC8376060; doi:10.1371/journal.pone.0256167)
Supplement: S3 Table — (XLSX) [file pone.0256167.s006.xlsx]

## Sheet: Sheet1
S3 Table - Common proteins found in all R and M samples
PREDICTED: protein TMEPAI [Pteropus vampyrus]
olfactory receptor 4S2-like [Loxodonta africana]
PREDICTED: 45 kDa calcium-binding protein [Ailuropoda melanoleuca]
PREDICTED: oxygen-regulated protein 1 [Dipodomys ordii]
PREDICTED: patatin-like phospholipase domain-containing protein 5 isoform X1 [Cricetulus griseus]
PREDICTED: olfactory receptor 2A12 [Cricetulus griseus]
short-chain dehydrogenase [Acinetobacter sp. ETR1]
transcription factor 15 [Mesocricetus auratus]
Collagen alpha-2(XI) chain [Fukomys damarensis]
PREDICTED: zinc finger protein 521 [Capra hircus]
PREDICTED: homeobox protein cut-like 1, partial [Ornithorhynchus anatinus]
PREDICTED: protein Mpv17 isoform X1 [Ursus maritimus]
PREDICTED: LOW QUALITY PROTEIN: histone-lysine N-methyltransferase PRDM9-like [Myotis davidii]
PREDICTED: CD276 antigen-like [Camelus bactrianus]
PREDICTED: nuclear cap-binding protein subunit 2 isoform X2 [Microcebus murinus]
PREDICTED: histone-lysine N-methyltransferase SETDB2 isoform X3 [Ornithorhynchus anatinus]
PREDICTED: LOW QUALITY PROTEIN: vacuolar fusion protein MON1 homolog A [Loxodonta africana]
ALB protein [Homo sapiens]
PREDICTED: fibulin-2 [Dipodomys ordii]
FK506-binding protein 15 [Cricetulus griseus]
PREDICTED: synaptogyrin-2 [Otolemur garnettii]
PREDICTED: translation initiation factor IF-2-like [Canis lupus familiaris]
hypothetical protein H920_18203 [Fukomys damarensis]
PREDICTED: GDP-fucose transporter 1 [Felis catus]
PREDICTED: trichoplein keratin filament-binding protein isoform X1 [Ornithorhynchus anatinus]
PREDICTED: DNA repair protein RAD51 homolog 1 isoform X2 [Ailuropoda melanoleuca]
PREDICTED: LOW QUALITY PROTEIN: interferon omega-1 [Ictidomys tridecemlineatus]
olfactory receptor 7G2-like [Octodon degus]
lysozyme C, milk isozyme precursor [Bos taurus]
PREDICTED: collagen alpha-1(III) chain-like [Canis lupus familiaris]
PREDICTED: LOW QUALITY PROTEIN: synaptosomal-associated protein 47 [Camelus bactrianus]
haptoglobin heavy chain, HpH chain [dogs, Peptide, 245 aa]
PREDICTED: sodium-dependent serotonin transporter [Ornithorhynchus anatinus]
PREDICTED: interferon-induced protein with tetratricopeptide repeats 1-like [Myotis davidii]
PREDICTED: F-box only protein 50 [Ochotona princeps]
PREDICTED: U3 small nucleolar RNA-associated protein 14 homolog A-like isoform X1 [Carlito syrichta]
PREDICTED: LOW QUALITY PROTEIN: dynein heavy chain 9, axonemal-like, partial [Acinonyx jubatus]
PREDICTED: tetraspanin-10 [Pan paniscus]
PREDICTED: LOW QUALITY PROTEIN: osteoclast stimulatory transmembrane protein [Canis lupus familiaris]
Tyrosine-protein kinase ABL1 [Tupaia chinensis]
PREDICTED: histone deacetylase 8 [Eptesicus fuscus]
PREDICTED: fibrinogen alpha chain [Sarcophilus harrisii]
hypothetical protein H920_18735 [Fukomys damarensis]
PREDICTED: centriolin [Ictidomys tridecemlineatus]
cytoplasmic dynein heavy chain 2, partial [Mus musculus]
PREDICTED: C-C motif chemokine 8-like [Marmota marmota marmota]
T-cell receptor alpha chain, partial [Macaca mulatta]
PREDICTED: adhesion G-protein coupled receptor G4 [Canis lupus familiaris]
PREDICTED: rab11 family-interacting protein 1 isoform X1 [Otolemur garnettii]
PREDICTED: transmembrane and coiled-coil domain-containing protein 5A [Callithrix jacchus]
Protein CBFA2T2 [Tupaia chinensis]
PREDICTED: mannan-binding lectin serine protease 1 isoform X2 [Condylura cristata]
netrin-G2 precursor [Camelus ferus]
PREDICTED: tyrosine-protein phosphatase non-receptor type 11-like [Manis javanica]
PREDICTED: 60S ribosomal protein L30-like [Odobenus rosmarus divergens]
PREDICTED: titin [Erinaceus europaeus]
PREDICTED: olfactory receptor 4E1 [Dipodomys ordii]
PREDICTED: fibroin heavy chain-like, partial [Capra hircus]
PREDICTED: phosphoinositide 3-kinase adapter protein 1 [Cavia porcellus]
PREDICTED: succinate dehydrogenase [ubiquinone] iron-sulfur subunit, mitochondrial [Bos mutus]
PREDICTED: hemoglobin subunit delta [Rhinopithecus roxellana]
PREDICTED: protein 4.1 isoform X1 [Ceratotherium simum simum]
PREDICTED: uncharacterized protein LOC106695220 isoform X2 [Myotis lucifugus]
anti-HIV-1 immunoglobulin cap256-119-011797 chain variable region, partial [Homo sapiens]
PREDICTED: uncharacterized protein LOC105865558 isoform X1 [Microcebus murinus]
DEP domain containing 5 isoform 1 (predicted) [Rhinolophus ferrumequinum]
PREDICTED: 1-phosphatidylinositol 4,5-bisphosphate phosphodiesterase delta-1 isoform X1 [Ceratotherium simum simum]
hypothetical protein CB1_000688081 [Camelus ferus]
PREDICTED: UPF0602 protein C4orf47 homolog isoform X2 [Ornithorhynchus anatinus]
PREDICTED: LOW QUALITY PROTEIN: cdc42-interacting protein 4 [Ailuropoda melanoleuca]
PREDICTED: LOW QUALITY PROTEIN: fibrous sheath-interacting protein 2-like [Odobenus rosmarus divergens]
PREDICTED: BTB/POZ domain-containing protein 18 [Trichechus manatus latirostris]
PREDICTED: LOW QUALITY PROTEIN: structural maintenance of chromosomes protein 1A [Ornithorhynchus anatinus]
PREDICTED: SH3 and cysteine-rich domain-containing protein 3 isoform X1 [Capra hircus]
